# Supplementary material for: Do GWAS-Identified Risk Variants for Chronic Lymphocytic Leukemia Influence Overall Patient Survival and Disease Progression?
Source: Int J Mol Sci. 2023 Apr 28;24(9):8005. doi: 10.3390/ijms24098005 (PMC10178669; doi:10.3390/ijms24098005)
Supplement: Supplementary file 1 [file ijms-24-08005-s001.zip]

Archive with 3 entries (3 files):
- Cabrera-Serrano_AJ_[1]_Supplementary_Table_S1_List_of_markers.pdf
- Cabrera-Serrano_AJ_[1]_Supplementary_Table_S2_List_of_serum-plasma-metabolites-analysed.xlsx
- Cabrera-Serrano_AJ_[1]_Supplementary_Table_S3_Cell-types-analysed_reference-panels.xlsx
